# Supplementary material for: Exploring New Functional Aspects of HTLV-1 RNA-Binding Protein Rex: How Does Rex Control Viral Replication?
Source: Viruses. 2022 Feb 16;14(2):407. doi: 10.3390/v14020407 (PMC8877913; doi:10.3390/v14020407)
Supplement: Supplementary file 1 [file viruses-14-00407-s001.zip]

Archive with 1 entries (1 files):
- viruses-1556671-supplementary.pdf
